# Supplementary material for: Active Targeting of Versatile Nanocomplex Using the Novel Biomarker of Breast Cancer Stem Cells
Source: Int J Mol Sci. 2022 Dec 30;24(1):685. doi: 10.3390/ijms24010685 (PMC9821020; doi:10.3390/ijms24010685)
Supplement: Supplementary file 1 [file ijms-24-00685-s001.zip]

Archive with 1 entries (1 files):
- ijms-2111124-supplementary.pdf
